# Supplementary material for: Description and molecular analysis of Tylencholaimushelanensis sp. n. from China (Dorylaimida, Tylencholaimidea)
Source: Zookeys. 2018 Oct 23;(792):1–14. doi: 10.3897/zookeys.792.27255 (PMC6207633; doi:10.3897/zookeys.792.27255)
Supplement: XML Treatment for Tylencholaimus helanensis [file zookeys.792.27255-treatment1.xml]

<!DOCTYPE tp:taxon-treatment
  PUBLIC "-//TaxonX//DTD Taxonomic Treatment Publishing DTD v0 20100105//EN" "tax-treatment-NSO.dtd">
<tp:taxon-treatment xmlns:tp="http://www.plazi.org/taxpub"><tp:treatment-meta><kwd-group><label>Taxon classification</label><kwd><named-content xmlns:xlink="http://www.w3.org/1999/xlink" content-type="kingdom">Animalia</named-content></kwd><kwd><named-content xmlns:xlink="http://www.w3.org/1999/xlink" content-type="order">Dorylaimida</named-content></kwd><kwd><named-content xmlns:xlink="http://www.w3.org/1999/xlink" content-type="family">Tylencholaimidea</named-content></kwd></kwd-group><mixed-citation publication-type="journal"><person-group><name><surname>Wu</surname><given-names>Wen-Jia</given-names></name><name><surname>Yu</surname><given-names>Lu</given-names></name><name><surname>Xie</surname><given-names>Hui</given-names></name><name><surname>Xu</surname><given-names>Chun-Ling</given-names></name><name><surname>Yu</surname><given-names>Jiao</given-names></name><name><surname>Wang</surname><given-names>Dong-Wei</given-names></name></person-group><article-title>Description and molecular analysis of <italic><tp:taxon-name><tp:taxon-name-part taxon-name-part-type="genus" reg="Tylencholaimus">Tylencholaimus</tp:taxon-name-part><tp:taxon-name-part taxon-name-part-type="species" reg="helanensis">helanensis</tp:taxon-name-part></tp:taxon-name></italic> sp. n. from China (<tp:taxon-name><tp:taxon-name-part taxon-name-part-type="order">Dorylaimida</tp:taxon-name-part></tp:taxon-name>, <tp:taxon-name><tp:taxon-name-part taxon-name-part-type="superfamily">Tylencholaimidea</tp:taxon-name-part></tp:taxon-name>)</article-title><source>Zookeys</source><day>23</day><month>10</month><year>2018</year><volume>2018</volume><issue>792</issue><fpage>1</fpage><lpage>14</lpage><pub-id pub-id-type="doi">10.3897/zookeys.792.27255</pub-id></mixed-citation></tp:treatment-meta><tp:nomenclature><tp:taxon-name>
            <tp:taxon-name-part taxon-name-part-type="genus" reg="Tylencholaimus">Tylencholaimus</tp:taxon-name-part>
            <tp:taxon-name-part taxon-name-part-type="species" reg="helanensis">helanensis</tp:taxon-name-part>
            <object-id xmlns:xlink="http://www.w3.org/1999/xlink" content-type="zoobank" xlink:type="simple">http://zoobank.org/F0BFD129-C8C7-442C-8A1F-A7C144310D0D</object-id>
          </tp:taxon-name><tp:taxon-status xmlns:xlink="http://www.w3.org/1999/xlink" xlink:type="simple">sp. n.</tp:taxon-status><xref ref-type="fig" rid="F1">Figs 1</xref><xref ref-type="fig" rid="F2">, 2</xref></tp:nomenclature><tp:treatment-sec sec-type="material" id="SECID0E1IAC"><title>Material examined.</title><p>Seven females from Qinghai Province; <named-content xmlns:xlink="http://www.w3.org/1999/xlink" content-type="dwc:verbatimCoordinates" xlink:type="simple"><named-content content-type="geo-json" specific-use="{&#34;type&#34;:&#34;Point&#34;,&#34;coordinates&#34;:[105.848417,38.671850]}" id="NCID0EDJAC" xlink:type="simple">38°40.311’N, 105°50.905’E</named-content></named-content>; 22 August 2014; collected by Dong-Wei Wang, Wen-Jia Wu, Lu Yu, and Hui Xie. Female holotype (M51.B.a) and six female paratype specimens (slide numbers: M51.A.a, b, c, d, e and M51.B.b) are deposited in the Lab of Plant Nematology/Research Center of Nematodes of Plant Quarantine, South China Agricultural University, Guangzhou, Guangdong 510642, China.</p><fig id="F1" position="float" orientation="portrait"><label>Figure 1.</label><caption><p><italic><tp:taxon-name><tp:taxon-name-part taxon-name-part-type="genus" reg="Tylencholaimus">Tylencholaimus</tp:taxon-name-part><tp:taxon-name-part taxon-name-part-type="species" reg="helanensis">helanensis</tp:taxon-name-part></tp:taxon-name></italic> sp. n. Female: <bold>A, B</bold> entire body <bold>C</bold> anterior region showing odontostyle and odontophore <bold>D, E</bold> amphidial fovea <bold>F</bold> vulva in lateral view <bold>G, H</bold> posterior region <bold>I</bold> anterior region showing pharynx <bold>J</bold> genital system.</p></caption><graphic xmlns:xlink="http://www.w3.org/1999/xlink" xlink:href="zookeys-792-001-g001.jpg" position="float" orientation="portrait" xlink:type="simple" id="oo_237318.jpg"/></fig><fig id="F2" position="float" orientation="portrait"><label>Figure 2.</label><caption><p><italic><tp:taxon-name><tp:taxon-name-part taxon-name-part-type="genus" reg="Tylencholaimus">Tylencholaimus</tp:taxon-name-part><tp:taxon-name-part taxon-name-part-type="species" reg="helanensis">helanensis</tp:taxon-name-part></tp:taxon-name></italic> sp. n. Female: <bold>A, B</bold> entire body <bold>C</bold> anterior region showing pharynx <bold>D, E</bold> amphidial fovea <bold>F, G</bold> posterior region <bold>H, I</bold> anterior region showing odontostyle and odontophore <bold>J</bold>vulva in ventral view <bold>K, L</bold> vulva in lateral view <bold>M, N</bold> genital system <bold>O</bold> SEM of the lip region. Scale bars: 200 μm (<bold>A, B)</bold>; 20 μm (<bold>C, F, G, M, N)</bold>; 10 μm (<bold>D, E, H–L</bold>); 2 μm (<bold>O)</bold>.</p></caption><graphic xmlns:xlink="http://www.w3.org/1999/xlink" xlink:href="zookeys-792-001-g002.jpg" position="float" orientation="portrait" xlink:type="simple" id="oo_237319.jpg"/></fig></tp:treatment-sec><tp:treatment-sec sec-type="description" id="SECID0EAMAC"><title>Descriptions.</title><p>Female. Body robust and cylindrical, tapering towards the anterior end. Habitus variable, almost straight or slightly twisted after fixation. Cuticle two layers, 1.0–2.0 μm thick in anterior region, 1.5–2.5 μm at mid-body, and 2.5–3.5 μm on tail; outer layer with fine transverse striations, the inner one loose and often shrunken after fixation. Lateral chord occupying about one-third of the body diameter at mid-body, lateral pores indistinct. Lip region cap-shaped, offset from the body by a constriction, 2.4–2.8 times as wide as high or 25% in average of the body diameter at posterior end of the neck region wide. Lips not amalgamated, the outer part of each lip not distinct from the inner one. Labial and cephalic papillae distinct but not interfering with the contour. Amphidial foveae cup-shaped, opening at the level of the constriction, apertures 0.4 times on average as wide as the lip region. Odontostyle straight with a distinct lumen, 8–9.5 μm long, 0.9–1.0 times as long as the lip region width, its aperture about one-third of its length. Odontophore rod-like with small basal knobs, 9–11 μm long, 1–1.3 times as long as the odontostyle. Guiding ring single. Nerve ring situated at 35–42% of the neck length. Anterior part of pharynx slender and expanded gradually, basal expansion occupying 39–43% of the total neck length. Pharyngeal gland nuclei locations (<xref ref-type="bibr" rid="B1">Andrássy 1998</xref>) are as follows: D = 60–66%, AS1 = 21–30%, AS2 = 36–44%, PS1 = 62–74%, PS2 = 67–79%. Cardia short, conoid to rounded. Genital system didelphic-amphidelphic. Ovary reflexed, the anterior one 67–86 μm and the posterior one 54–79 μm long. Each oviduct consists of a wider <italic>pars dilatata</italic> and a slender part, 0.9–1.3 times the uterus long; anterior oviduct 83–107 μm and the posterior one 61.5–92 μm long. Sphincter present at the junction of oviduct and uterus. Uterus simple and with a wide lumen, the anterior one 66–85 μm and the posterior one 58–72 μm long. Vulva transverse. Vagina showing ‘+’ shape in ventral view, extending 44.5–46% inwards the corresponding body width. The walls of <italic>pars</italic> proximalis vaginae recessed inward in the middle, making pars proximalis vaginae violin-shaped, 12–13 μm long and 13–15 μm wide, with poorly developed musculature surrounding only the part adjacent to pars distalis vaginae. Pars refringens lacking, pars distalis vaginae 7 μm long. No sperm observed in the genital system. Prerectum 2.4–4.2 times and rectum 0.9–1.2 times the body diameter at anus level. Tail hemispheroid with blunt rounded to flat terminus. One caudal papilla opening in tail terminus.</p><p>Fore measurements see Table <xref ref-type="table" rid="T1">1</xref>. The male was not found.</p><table-wrap id="T1" position="float" orientation="portrait"><label>Table 1.</label><caption><p>Morphometrics of <italic><tp:taxon-name><tp:taxon-name-part taxon-name-part-type="genus" reg="Tylencholaimus">Tylencholaimus</tp:taxon-name-part><tp:taxon-name-part taxon-name-part-type="species" reg="helanensis">helanensis</tp:taxon-name-part></tp:taxon-name></italic> sp. n. and the females of its six close species. Measurements for <italic><tp:taxon-name><tp:taxon-name-part taxon-name-part-type="genus" reg="Tylencholaimus">Tylencholaimus</tp:taxon-name-part><tp:taxon-name-part taxon-name-part-type="species" reg="helanensis">helanensis</tp:taxon-name-part></tp:taxon-name></italic> sp. n. are in the form: mean ± s.d. (range), for other six species are in the form of range, and all in μm (except for ‘L’ in mm).</p></caption><table id="TID0EJJAC" rules="all"><tbody><tr><th rowspan="2" colspan="1">Character</th><th rowspan="1" colspan="2"><italic><tp:taxon-name><tp:taxon-name-part taxon-name-part-type="genus" reg="Tylencholaimus">Tylencholaimus</tp:taxon-name-part><tp:taxon-name-part taxon-name-part-type="species" reg="helanensis">helanensis</tp:taxon-name-part></tp:taxon-name></italic> sp. n.</th><th rowspan="1" colspan="1">
                    <italic><tp:taxon-name>
                        <tp:taxon-name-part taxon-name-part-type="genus" reg="Tylencholaimus">T.</tp:taxon-name-part>
                        <tp:taxon-name-part taxon-name-part-type="species" reg="teres">teres</tp:taxon-name-part>
                      </tp:taxon-name></italic>
                  </th><th rowspan="1" colspan="1">
                    <italic><tp:taxon-name>
                        <tp:taxon-name-part taxon-name-part-type="genus" reg="Tylencholaimus">T.</tp:taxon-name-part>
                        <tp:taxon-name-part taxon-name-part-type="species" reg="congestus">congestus</tp:taxon-name-part>
                      </tp:taxon-name></italic>
                  </th><th rowspan="1" colspan="1">
                    <italic><tp:taxon-name>
                        <tp:taxon-name-part taxon-name-part-type="genus" reg="Tylencholaimus">T.</tp:taxon-name-part>
                        <tp:taxon-name-part taxon-name-part-type="species" reg="cosmos">cosmos</tp:taxon-name-part>
                      </tp:taxon-name></italic>
                  </th><th rowspan="1" colspan="1">
                    <italic><tp:taxon-name>
                        <tp:taxon-name-part taxon-name-part-type="genus" reg="Tylencholaimus">T.</tp:taxon-name-part>
                        <tp:taxon-name-part taxon-name-part-type="species" reg="crassus">crassus</tp:taxon-name-part>
                      </tp:taxon-name></italic>
                  </th><th rowspan="1" colspan="1">
                    <italic><tp:taxon-name>
                        <tp:taxon-name-part taxon-name-part-type="genus" reg="Tylencholaimus">T.</tp:taxon-name-part>
                        <tp:taxon-name-part taxon-name-part-type="species" reg="paracrassus">paracrassus</tp:taxon-name-part>
                      </tp:taxon-name></italic>
                  </th><th rowspan="1" colspan="1">
                    <italic><tp:taxon-name>
                        <tp:taxon-name-part taxon-name-part-type="genus" reg="Tylencholaimus">T.</tp:taxon-name-part>
                        <tp:taxon-name-part taxon-name-part-type="species" reg="sinensis">sinensis</tp:taxon-name-part>
                      </tp:taxon-name></italic>
                  </th></tr><tr><th rowspan="1" colspan="1">Holotype</th><th rowspan="1" colspan="1">Paratypes</th><th rowspan="1" colspan="1">(1–4)*</th><th rowspan="1" colspan="1">(4, 5)*</th><th rowspan="1" colspan="1">(6, 7)*</th><th rowspan="1" colspan="1">(4, 5)*</th><th rowspan="1" colspan="1">(4)*</th><th rowspan="1" colspan="1">(8)*</th></tr><tr><td rowspan="1" colspan="1">n</td><td rowspan="1" colspan="1">1♀</td><td rowspan="1" colspan="1">6♀♀</td><td rowspan="1" colspan="1">&gt;20♀♀</td><td rowspan="1" colspan="1">5♀♀</td><td rowspan="1" colspan="1">15♀♀</td><td rowspan="1" colspan="1">28♀♀</td><td rowspan="1" colspan="1">5♀♀</td><td rowspan="1" colspan="1">2♀♀</td></tr><tr><td rowspan="1" colspan="1">L</td><td rowspan="1" colspan="1">1.00</td><td rowspan="1" colspan="1">1.00 ± 0.06 (0.93–1.07)</td><td rowspan="1" colspan="1">0.8–1.06</td><td rowspan="1" colspan="1">0.72–0.83</td><td rowspan="1" colspan="1">0.57–0.9</td><td rowspan="1" colspan="1">0.68–0.92</td><td rowspan="1" colspan="1">0.9–1.1</td><td rowspan="1" colspan="1">0.76–0.82</td></tr><tr><td rowspan="1" colspan="1">a</td><td rowspan="1" colspan="1">26.3</td><td rowspan="1" colspan="1">25.6 ± 1.0 (24.8–27.5)</td><td rowspan="1" colspan="1">20–35.8</td><td rowspan="1" colspan="1">29.2–33</td><td rowspan="1" colspan="1">25.7–35</td><td rowspan="1" colspan="1">20–24</td><td rowspan="1" colspan="1">24–31</td><td rowspan="1" colspan="1">27–28.5</td></tr><tr><td rowspan="1" colspan="1">b</td><td rowspan="1" colspan="1">4.4</td><td rowspan="1" colspan="1">4.4 ± 0.4 (3.7–4.9)</td><td rowspan="1" colspan="1">4.0–5.1</td><td rowspan="1" colspan="1">3.2–4.2</td><td rowspan="1" colspan="1">3.7–5</td><td rowspan="1" colspan="1">3.2–4.7</td><td rowspan="1" colspan="1">4.0–4.8</td><td rowspan="1" colspan="1">3.6–4.3</td></tr><tr><td rowspan="1" colspan="1">c</td><td rowspan="1" colspan="1">54.5</td><td rowspan="1" colspan="1">51.3 ± 5.8 (46.2–60.7)</td><td rowspan="1" colspan="1">55.0–67.3</td><td rowspan="1" colspan="1">40–46</td><td rowspan="1" colspan="1">34.8–39.1</td><td rowspan="1" colspan="1">28–39</td><td rowspan="1" colspan="1">35–37</td><td rowspan="1" colspan="1">45–45.8</td></tr><tr><td rowspan="1" colspan="1">c’</td><td rowspan="1" colspan="1">0.6</td><td rowspan="1" colspan="1">0.7 ± 0.1 (0.6–0.8)</td><td rowspan="1" colspan="1">0.7–1.0</td><td rowspan="1" colspan="1">1</td><td rowspan="1" colspan="1">1.0–1.3</td><td rowspan="1" colspan="1">1</td><td rowspan="1" colspan="1">1.1–1.9</td><td rowspan="1" colspan="1">0.8–0.85</td></tr><tr><td rowspan="1" colspan="1">V</td><td rowspan="1" colspan="1">55.1</td><td rowspan="1" colspan="1">55.3 ± 1.2 (53.3–56.5)</td><td rowspan="1" colspan="1">51–66</td><td rowspan="1" colspan="1">60–62</td><td rowspan="1" colspan="1">57–63.4</td><td rowspan="1" colspan="1">52–57</td><td rowspan="1" colspan="1">52–58.5</td><td rowspan="1" colspan="1">57–57.5</td></tr><tr><td rowspan="1" colspan="1">G1</td><td rowspan="1" colspan="1">18.2</td><td rowspan="1" colspan="1">14.0 ± 3.2 (8.6–17.3)</td><td rowspan="1" colspan="1">18.4–27.9</td><td rowspan="1" colspan="1">17.3</td><td rowspan="1" colspan="1">9–24</td><td rowspan="1" colspan="1">–</td><td rowspan="1" colspan="1">–</td><td rowspan="1" colspan="1">18.5–19.5</td></tr><tr><td rowspan="1" colspan="1">G2</td><td rowspan="1" colspan="1">14.2</td><td rowspan="1" colspan="1">14.3 ± 1.8 (11.7–16.3)</td><td rowspan="1" colspan="1">13.9–21.5</td><td rowspan="1" colspan="1">17.0</td><td rowspan="1" colspan="1">10–17</td><td rowspan="1" colspan="1">–</td><td rowspan="1" colspan="1">–</td><td rowspan="1" colspan="1">16.5–18.5</td></tr><tr><td rowspan="1" colspan="1">Lip region diameter</td><td rowspan="1" colspan="1">10</td><td rowspan="1" colspan="1">10 ± 0.2 (9.5–10)</td><td rowspan="1" colspan="1">8–9.5</td><td rowspan="1" colspan="1">8</td><td rowspan="1" colspan="1">7–8</td><td rowspan="1" colspan="1">10.5–12</td><td rowspan="1" colspan="1">11.5–13</td><td rowspan="1" colspan="1">8</td></tr><tr><td rowspan="1" colspan="1">Lip region height</td><td rowspan="1" colspan="1">4</td><td rowspan="1" colspan="1">4 ± 0.2 (3.5–4.0)</td><td rowspan="1" colspan="1">4</td><td rowspan="1" colspan="1">3.5</td><td rowspan="1" colspan="1">2–3</td><td rowspan="1" colspan="1">5–5.5</td><td rowspan="1" colspan="1">–</td><td rowspan="1" colspan="1">3</td></tr><tr><td rowspan="1" colspan="1">Amphid aperture</td><td rowspan="1" colspan="1">4</td><td rowspan="1" colspan="1">4 ± 0.2 (3.5–4)</td><td rowspan="1" colspan="1">3–4</td><td rowspan="1" colspan="1">4</td><td rowspan="1" colspan="1">2</td><td rowspan="1" colspan="1">–</td><td rowspan="1" colspan="1">–</td><td rowspan="1" colspan="1">4–5</td></tr><tr><td rowspan="1" colspan="1">Odontostyle length</td><td rowspan="1" colspan="1">9</td><td rowspan="1" colspan="1">9 ± 0.4 (8–9.5)</td><td rowspan="1" colspan="1">5–6</td><td rowspan="1" colspan="1">7–8</td><td rowspan="1" colspan="1">7–8</td><td rowspan="1" colspan="1">8.5–9.0</td><td rowspan="1" colspan="1">10–11.5</td><td rowspan="1" colspan="1">7</td></tr><tr><td rowspan="1" colspan="1">Odontophore length</td><td rowspan="1" colspan="1">10</td><td rowspan="1" colspan="1">10 ± 0.7 (9–11)</td><td rowspan="1" colspan="1">8–9</td><td rowspan="1" colspan="1">8–9</td><td rowspan="1" colspan="1">9–14</td><td rowspan="1" colspan="1">9–11</td><td rowspan="1" colspan="1">–</td><td rowspan="1" colspan="1">8</td></tr><tr><td rowspan="1" colspan="1">Guiding ring from anterior end</td><td rowspan="1" colspan="1">6</td><td rowspan="1" colspan="1">5.8 ± 0.4 (5.5–6.5)</td><td rowspan="1" colspan="1">5–6</td><td rowspan="1" colspan="1">–</td><td rowspan="1" colspan="1">4–5.5</td><td rowspan="1" colspan="1">–</td><td rowspan="1" colspan="1">–</td><td rowspan="1" colspan="1">4–5</td></tr><tr><td rowspan="1" colspan="1">Nerve ring from anterior end</td><td rowspan="1" colspan="1">94</td><td rowspan="1" colspan="1">86 ± 6.6 (78–93)</td><td rowspan="1" colspan="1">72–90</td><td rowspan="1" colspan="1">80</td><td rowspan="1" colspan="1">63–71</td><td rowspan="1" colspan="1">–</td><td rowspan="1" colspan="1">–</td><td rowspan="1" colspan="1">73–83</td></tr><tr><td rowspan="1" colspan="1">Pharyngeal length</td><td rowspan="1" colspan="1">230</td><td rowspan="1" colspan="1">222 ± 8.5 (216–237)</td><td rowspan="1" colspan="1">202–244</td><td rowspan="1" colspan="1">193–220</td><td rowspan="1" colspan="1">146–207</td><td rowspan="1" colspan="1">211–222</td><td rowspan="1" colspan="1">213–249</td><td rowspan="1" colspan="1">191–208</td></tr><tr><td rowspan="1" colspan="1">Expanded part of pharynx</td><td rowspan="1" colspan="1">98</td><td rowspan="1" colspan="1">91.0 ± 6.4 (87–102)</td><td rowspan="1" colspan="1">81–110</td><td rowspan="1" colspan="1">76</td><td rowspan="1" colspan="1">61–87</td><td rowspan="1" colspan="1">90</td><td rowspan="1" colspan="1">90–106</td><td rowspan="1" colspan="1">67–75</td></tr><tr><td rowspan="1" colspan="1">Cardia length</td><td rowspan="1" colspan="1">12</td><td rowspan="1" colspan="1">11 ± 1.2 (9–12)</td><td rowspan="1" colspan="1">6–12</td><td rowspan="1" colspan="1">6</td><td rowspan="1" colspan="1">5–7</td><td rowspan="1" colspan="1">–</td><td rowspan="1" colspan="1">–</td><td rowspan="1" colspan="1">5–8</td></tr><tr><td rowspan="1" colspan="1">Body diameter at neck base</td><td rowspan="1" colspan="1">34</td><td rowspan="1" colspan="1">36 ± 4.1 (31.5–41.5)</td><td rowspan="1" colspan="1">24–31.5</td><td rowspan="1" colspan="1">26</td><td rowspan="1" colspan="1">19–24</td><td rowspan="1" colspan="1">–</td><td rowspan="1" colspan="1">–</td><td rowspan="1" colspan="1">–</td></tr><tr><td rowspan="1" colspan="1">Body diameter at mid-body</td><td rowspan="1" colspan="1">38</td><td rowspan="1" colspan="1">39 ± 2.7 (36–43)</td><td rowspan="1" colspan="1">26–34.5</td><td rowspan="1" colspan="1">28</td><td rowspan="1" colspan="1">19–26</td><td rowspan="1" colspan="1">–</td><td rowspan="1" colspan="1">–</td><td rowspan="1" colspan="1">–</td></tr><tr><td rowspan="1" colspan="1">Body diameter at anus</td><td rowspan="1" colspan="1">28</td><td rowspan="1" colspan="1">25 ± 1.3 (24–27)</td><td rowspan="1" colspan="1">19–22</td><td rowspan="1" colspan="1">18</td><td rowspan="1" colspan="1">15–21</td><td rowspan="1" colspan="1">28</td><td rowspan="1" colspan="1">21–25</td><td rowspan="1" colspan="1">–</td></tr><tr><td rowspan="1" colspan="1">Anterior genital branch</td><td rowspan="1" colspan="1">182</td><td rowspan="1" colspan="1">142 ± 38.2 (80–185)</td><td rowspan="1" colspan="1">172–265</td><td rowspan="1" colspan="1">141</td><td rowspan="1" colspan="1">58–95</td><td rowspan="1" colspan="1">–</td><td rowspan="1" colspan="1">–</td><td rowspan="1" colspan="1">142–164</td></tr><tr><td rowspan="1" colspan="1">Posterior genital branch</td><td rowspan="1" colspan="1">142</td><td rowspan="1" colspan="1">144 ± 16.3 (117–161)</td><td rowspan="1" colspan="1">134–219</td><td rowspan="1" colspan="1">139</td><td rowspan="1" colspan="1">68–87</td><td rowspan="1" colspan="1">–</td><td rowspan="1" colspan="1">–</td><td rowspan="1" colspan="1">125–155</td></tr><tr><td rowspan="1" colspan="1">Vaginal depth</td><td rowspan="1" colspan="1">14.5</td><td rowspan="1" colspan="1">19.0 ± 1.0 (18–20)</td><td rowspan="1" colspan="1">11–16.5</td><td rowspan="1" colspan="1">13</td><td rowspan="1" colspan="1">8–11</td><td rowspan="1" colspan="1">–</td><td rowspan="1" colspan="1">–</td><td rowspan="1" colspan="1">–</td></tr><tr><td rowspan="1" colspan="1">Vulva from anterior end</td><td rowspan="1" colspan="1">552</td><td rowspan="1" colspan="1">559 ± 34.8 (513–607)</td><td rowspan="1" colspan="1">553–658</td><td rowspan="1" colspan="1">492</td><td rowspan="1" colspan="1">345–420</td><td rowspan="1" colspan="1">–</td><td rowspan="1" colspan="1">–</td><td rowspan="1" colspan="1">440–474</td></tr><tr><td rowspan="1" colspan="1">Prerectum length</td><td rowspan="1" colspan="1">68.5</td><td rowspan="1" colspan="1">85 ± 12.9 (71–100)</td><td rowspan="1" colspan="1">69–200</td><td rowspan="1" colspan="1">94</td><td rowspan="1" colspan="1">22–70</td><td rowspan="1" colspan="1">–</td><td rowspan="1" colspan="1">47–66</td><td rowspan="1" colspan="1">100–105</td></tr><tr><td rowspan="1" colspan="1">Rectum length</td><td rowspan="1" colspan="1">26</td><td rowspan="1" colspan="1">25 ± 2.7 (22–28)</td><td rowspan="1" colspan="1">17–23</td><td rowspan="1" colspan="1">18</td><td rowspan="1" colspan="1">13–25</td><td rowspan="1" colspan="1">–</td><td rowspan="1" colspan="1">–</td><td rowspan="1" colspan="1">18–20</td></tr><tr><td rowspan="1" colspan="1">Tail length</td><td rowspan="1" colspan="1">18</td><td rowspan="1" colspan="1">19 ± 1.5 (16.5–21)</td><td rowspan="1" colspan="1">14–19</td><td rowspan="1" colspan="1">18</td><td rowspan="1" colspan="1">16–22</td><td rowspan="1" colspan="1">28</td><td rowspan="1" colspan="1">30–38</td><td rowspan="1" colspan="1">17–18</td></tr></tbody></table><table-wrap-foot><fn><p>* References: (1) <xref ref-type="bibr" rid="B12">Loof 1971</xref>; (2) <xref ref-type="bibr" rid="B24">Thorne 1974</xref>; (3) <xref ref-type="bibr" rid="B26">Vinciguerra 1986</xref>; (4) <xref ref-type="bibr" rid="B15">Peña-Santiago and Coomans 1994a</xref>; (5) <xref ref-type="bibr" rid="B11">Loof and Jairajpuri 1968</xref>; (6) <xref ref-type="bibr" rid="B7">Dhanam and Jairajpuri 1999</xref>; (7) <xref ref-type="bibr" rid="B4">Ahad and Ahmad 2016</xref>; (8) <xref ref-type="bibr" rid="B13">Li et al. 2008</xref>.</p></fn></table-wrap-foot></table-wrap></tp:treatment-sec><tp:treatment-sec sec-type="Sequence and phylogenetic analysis" id="SECID0EM2AE"><title>Sequence and phylogenetic analysis.</title><p>The sequences of 18S rDNA and D2-D3 region of 28S rDNA of <italic><tp:taxon-name><tp:taxon-name-part taxon-name-part-type="genus" reg="Tylencholaimus">Tylencholaimus</tp:taxon-name-part><tp:taxon-name-part taxon-name-part-type="species" reg="helanensis">helanensis</tp:taxon-name-part></tp:taxon-name></italic> sp. n. were obtained. The inter-individual variabilities of the 18S rDNA sequences and the 28S rDNA sequences are one gap and two base pair differences, respectively. Two sequences for each of the genes were deposited in GenBank (accession numbers: <ext-link xmlns:xlink="http://www.w3.org/1999/xlink" ext-link-type="gen" xlink:href="KU992903" xlink:type="simple">KU992903</ext-link> (1746 bp long) and <ext-link xmlns:xlink="http://www.w3.org/1999/xlink" ext-link-type="gen" xlink:href="KU992904" xlink:type="simple">KU992904</ext-link> (1747 bp long) for 18S rDNA, <ext-link xmlns:xlink="http://www.w3.org/1999/xlink" ext-link-type="gen" xlink:href="KU992905" xlink:type="simple">KU992905</ext-link> and <ext-link xmlns:xlink="http://www.w3.org/1999/xlink" ext-link-type="gen" xlink:href="KU992906" xlink:type="simple">KU992906</ext-link> (both 840 bp long) for D2-D3 region of 28S rDNA). The BLAST search for the 18S rDNA showed the highest similarity (94% and 95%) to the sequence of an unidentified species of <italic><tp:taxon-name><tp:taxon-name-part taxon-name-part-type="genus" reg="Tylencholaimus">Tylencholaimus</tp:taxon-name-part></tp:taxon-name></italic> (<ext-link xmlns:xlink="http://www.w3.org/1999/xlink" ext-link-type="gen" xlink:href="AJ966510" xlink:type="simple">AJ966510</ext-link>). For the D2-D3 region of 28S rDNA, both sequences <!--PageBreak-->showed the highest similarity (79%) to the sequences of <italic><tp:taxon-name><tp:taxon-name-part taxon-name-part-type="genus" reg="Xiphinema">Xiphinema</tp:taxon-name-part><tp:taxon-name-part taxon-name-part-type="species" reg="brevicollum">brevicollum</tp:taxon-name-part></tp:taxon-name></italic> Lordello &amp; Da Costa, 1961 (<ext-link xmlns:xlink="http://www.w3.org/1999/xlink" ext-link-type="gen" xlink:href="AY580057" xlink:type="simple">AY580057</ext-link>). In the 18S rDNA phylogenetic reconstructions (Fig. <xref ref-type="fig" rid="F3">3</xref>), the new species is in a 100% supported clade with <italic><tp:taxon-name><tp:taxon-name-part taxon-name-part-type="genus" reg="Tylencholaimus">T.</tp:taxon-name-part><tp:taxon-name-part taxon-name-part-type="species" reg="teres">teres</tp:taxon-name-part></tp:taxon-name></italic> and <italic><tp:taxon-name><tp:taxon-name-part taxon-name-part-type="genus" reg="Tylencholaimus">T.</tp:taxon-name-part><tp:taxon-name-part taxon-name-part-type="species" reg="proximus">proximus</tp:taxon-name-part></tp:taxon-name></italic>. And in the D2-D3 region of 28S rDNA phylogenetic reconstructions (Fig. <xref ref-type="fig" rid="F4">4</xref>), the new species is in a clade with an unidentified species of <italic><tp:taxon-name><tp:taxon-name-part taxon-name-part-type="genus" reg="Tylencholaimus">Tylencholaimus</tp:taxon-name-part></tp:taxon-name></italic> with 90% posterior probability.</p><fig id="F3" position="float" orientation="portrait"><label>Figure 3.</label><caption><p>Phylogenetic relationships of <italic><tp:taxon-name><tp:taxon-name-part taxon-name-part-type="genus" reg="Tylencholaimus">Tylencholaimus</tp:taxon-name-part><tp:taxon-name-part taxon-name-part-type="species" reg="helanensis">helanensis</tp:taxon-name-part></tp:taxon-name></italic> sp. n. and other <tp:taxon-name><tp:taxon-name-part taxon-name-part-type="order">Dorylaimida</tp:taxon-name-part></tp:taxon-name> species for 18S rDNA. Bayesian inference strict consensus tree is acquired under GTR+I+G model. Posterior probabilities higher than 50% are presented. Newly obtained sequences are given in bold.</p></caption><graphic xmlns:xlink="http://www.w3.org/1999/xlink" xlink:href="zookeys-792-001-g003.jpg" position="float" orientation="portrait" xlink:type="simple" id="oo_237320.jpg"/></fig><fig id="F4" position="float" orientation="portrait"><label>Figure 4.</label><caption><p>Phylogenetic relationships of <italic><tp:taxon-name><tp:taxon-name-part taxon-name-part-type="genus" reg="Tylencholaimus">Tylencholaimus</tp:taxon-name-part><tp:taxon-name-part taxon-name-part-type="species" reg="helanensis">helanensis</tp:taxon-name-part></tp:taxon-name></italic> sp. n. and other <tp:taxon-name><tp:taxon-name-part taxon-name-part-type="order">Dorylaimida</tp:taxon-name-part></tp:taxon-name> species for the D2-D3 region of 28S rDNA. Bayesian inference strict consensus tree is acquired under GTR+I+G model. Posterior probabilities higher than 50% are presented. Newly obtained sequences presented in bold.</p></caption><graphic xmlns:xlink="http://www.w3.org/1999/xlink" xlink:href="zookeys-792-001-g004.jpg" position="float" orientation="portrait" xlink:type="simple" id="oo_237321.jpg"/></fig></tp:treatment-sec><tp:treatment-sec sec-type="Type habitat" id="SECID0EQ6AE"><title>Type habitat.</title><p>Rhizosphere soil of unidentified grasses from Helan Mountain, Alxa Left Banner, Alxa League, Inner Mongolia, China.</p><!--PageBreak--></tp:treatment-sec><tp:treatment-sec sec-type="etymology" id="SECID0EW6AE"><title>Etymology.</title><p>The new species is named after the mountain Helan, which is a famous mountain with a wealth of human history including rock paintings, architecture, vineyards, and a national park.</p></tp:treatment-sec><tp:treatment-sec sec-type="diagnosis" id="SECID0E26AE"><title>Diagnosis and relationships.</title><p><italic><tp:taxon-name><tp:taxon-name-part taxon-name-part-type="genus" reg="Tylencholaimus">Tylencholaimus</tp:taxon-name-part><tp:taxon-name-part taxon-name-part-type="species" reg="helanensis">helanensis</tp:taxon-name-part></tp:taxon-name></italic> sp. n. is characterized by having a body length of 0.93–1.07 mm; body tapering towards the anterior end; lip region offset from the body by a constriction and 25% in average of the body diameter at posterior end of the neck region wide; amphid aperture 0.4 times in average as wide as the lip region; odontostyle 8–9.5 µm long and 0.85–1.0 times as long as the lip region width; odontophore 1–1.3 times as long as the odontostyle; basal expansion of pharynx 39–43% of the total neck length; female genital system didelphic-amphidelphic; vulva transverse; prerectum 2.4–4.2 times and rectum 0.9–1.2 times the body diameter at anus long; tail hemispheroid with blunt rounded to flat terminus; males not found.</p><p><italic><tp:taxon-name><tp:taxon-name-part taxon-name-part-type="genus" reg="Tylencholaimus">Tylencholaimus</tp:taxon-name-part><tp:taxon-name-part taxon-name-part-type="species" reg="helanensis">helanensis</tp:taxon-name-part></tp:taxon-name></italic> sp. n. is close to <italic><tp:taxon-name><tp:taxon-name-part taxon-name-part-type="genus" reg="Tylencholaimus">T.</tp:taxon-name-part><tp:taxon-name-part taxon-name-part-type="species" reg="congestus">congestus</tp:taxon-name-part></tp:taxon-name></italic> Loof &amp; Jairajpuri, 1968, <italic><tp:taxon-name><tp:taxon-name-part taxon-name-part-type="genus" reg="Tylencholaimus">T.</tp:taxon-name-part><tp:taxon-name-part taxon-name-part-type="species" reg="cosmos">cosmos</tp:taxon-name-part></tp:taxon-name></italic> (Dhanam &amp; Jairajpuri, 1999) Peña-Santiago, 2008, <italic><tp:taxon-name><tp:taxon-name-part taxon-name-part-type="genus" reg="Tylencholaimus">T.</tp:taxon-name-part><tp:taxon-name-part taxon-name-part-type="species" reg="crassus">crassus</tp:taxon-name-part></tp:taxon-name></italic> Loof &amp; Jairajpuri, 1968, <italic><tp:taxon-name><tp:taxon-name-part taxon-name-part-type="genus" reg="Tylencholaimus">T.</tp:taxon-name-part><tp:taxon-name-part taxon-name-part-type="species" reg="paracrassus">paracrassus</tp:taxon-name-part></tp:taxon-name></italic> Monteiro, 1970, <italic><tp:taxon-name><tp:taxon-name-part taxon-name-part-type="genus" reg="Tylencholaimus">T.</tp:taxon-name-part><tp:taxon-name-part taxon-name-part-type="species" reg="sinensis">sinensis</tp:taxon-name-part></tp:taxon-name></italic> Li, Baniyamuddin, Ahmad &amp; Wu, 2008 and <italic><tp:taxon-name><tp:taxon-name-part taxon-name-part-type="genus" reg="Tylencholaimus">T.</tp:taxon-name-part><tp:taxon-name-part taxon-name-part-type="species" reg="teres">teres</tp:taxon-name-part></tp:taxon-name></italic> Thorne, 1939 in having a body length about 1 mm or less, female genital system didelphic-amphidelphic, odontostyle less than 10 μm and ‘V’ value less than 62 in average, but can be differentiated by having panduriform <italic>pars proximalis vaginae</italic>. In addition, the new species differs from <italic><tp:taxon-name><tp:taxon-name-part taxon-name-part-type="genus" reg="Tylencholaimus">T.</tp:taxon-name-part><tp:taxon-name-part taxon-name-part-type="species" reg="congestus">congestus</tp:taxon-name-part></tp:taxon-name></italic> (<xref ref-type="bibr" rid="B11">Loof and Jairajpuri 1968</xref>; <xref ref-type="bibr" rid="B15">Peña-Santiago and Coomans 1994a</xref>) by having longer body (0.93–1.07 mm vs. 0.72–0.83 mm), lower ‘a’ value (a = 24.8–27.5 vs. 29–33), different lip region (lip region cap-shaped, lips not amalgamated and no inner liplets vs. lips apparently separated, inner part protruding and forming liplets), absence of large cells in the vaginal area (vs. presence) and oviducts 0.9–1.3 (vs. 3–4) times the uterus long. From <italic><tp:taxon-name><tp:taxon-name-part taxon-name-part-type="genus" reg="Tylencholaimus">T.</tp:taxon-name-part><tp:taxon-name-part taxon-name-part-type="species" reg="cosmos">cosmos</tp:taxon-name-part></tp:taxon-name></italic> (<xref ref-type="bibr" rid="B7">Dhanam and Jairajpuri 1999</xref>; <xref ref-type="bibr" rid="B4">Ahad and Ahmad 2016</xref>), the new species differs by having longer pharynx and basal expansion (216–237 μm vs. 146–207 μm; 87–102 μm vs. 61–87 μm, respectively), and sphincter present at the junction of oviduct and uterus (vs. uterus and oviduct without distinct sphincter differentiation). From <italic><tp:taxon-name><tp:taxon-name-part taxon-name-part-type="genus" reg="Tylencholaimus">T.</tp:taxon-name-part><tp:taxon-name-part taxon-name-part-type="species" reg="crassus">crassus</tp:taxon-name-part></tp:taxon-name></italic> (<xref ref-type="bibr" rid="B11">Loof and Jairajpuri 1968</xref>; <xref ref-type="bibr" rid="B15">Peña-Santiago and Coomans 1994a</xref>) by longer body (0.93–1.07 mm vs. 0.68–0.92 mm), smaller lip region (9.5–10 μm vs. 10.5–12 μm wide; 3.5–4.0 μm vs. 5–5.5 μm high), absence of postrectal blind sac (vs. presence) and tail hemispheroid with blunt rounded to flat terminus (vs. convex conoid with rounded tip). From <italic><tp:taxon-name><tp:taxon-name-part taxon-name-part-type="genus" reg="Tylencholaimus">T.</tp:taxon-name-part><tp:taxon-name-part taxon-name-part-type="species" reg="paracrassus">paracrassus</tp:taxon-name-part></tp:taxon-name></italic> (<xref ref-type="bibr" rid="B15">Peña-Santiago and Coomans 1994a</xref>), the new species can be differentiated by having narrower lip region (9.5–10 μm vs. 11.5–13 μm wide), shorter odontostyle (8–9.5 μm vs. 10–11.5 μm), longer prerectum (71–100 μm vs. 47–66 μm), tail hemispheroid with blunt rounded to flat terminus (vs. convex conoid with rounded tip) and males absent (vs. present). It differs from <italic><tp:taxon-name><tp:taxon-name-part taxon-name-part-type="genus" reg="Tylencholaimus">T.</tp:taxon-name-part><tp:taxon-name-part taxon-name-part-type="species" reg="sinensis">sinensis</tp:taxon-name-part></tp:taxon-name></italic> (<xref ref-type="bibr" rid="B13">Li et al. 2008</xref>) by lip region one-fourth (vs. one-third) of the body diameter at posterior end of neck region, longer odontostyle and odontophore (8–9.5 μm vs. 7 μm; 9–11 μm vs. 8 μm, respectively), longer pharynx and basal expansion (216–237 μm vs. 191–208 μm; 87–102 μm vs. 67–75 μm and ocuupying 39–43% vs. 35–36% of the total neck length, respectively), much longer oviducts (anterior one 83–107 μm <!--PageBreak-->vs. 53–63 μm and the posterior one 61.5–92 μm vs. 45–50 μm long), prerectum 2.4–4.2 (vs. about 5) times the body diameter at anus long, longer rectum (22–28 μm vs. 18–20 μm). From <italic><tp:taxon-name><tp:taxon-name-part taxon-name-part-type="genus" reg="Tylencholaimus">T.</tp:taxon-name-part><tp:taxon-name-part taxon-name-part-type="species" reg="teres">teres</tp:taxon-name-part></tp:taxon-name></italic> (<xref ref-type="bibr" rid="B12">Loof 1971</xref>; <xref ref-type="bibr" rid="B24">Thorne 1974</xref>; <xref ref-type="bibr" rid="B26">Vinciguerra 1986</xref>; <xref ref-type="bibr" rid="B15">Peña-Santiago and Coomans 1994a</xref>), it differs by the females having lip region one-fourth in average (vs. one-third) of the body diameter at posterior end of the neck region, odontostyle longer (8–9.5 μm vs. 5–6 μm), one caudal opening in tail terminus (vs. one pair of subterminal pores), the anterior and posterior genital branch equally developed (vs. the anterior branch more developed than the posterior one), no sperm observed in the genital tract and males not known (vs. sperm present along the entire genital tract and males as frequent as females).</p></tp:treatment-sec><ref-list><ref id="B1"><mixed-citation xmlns:xlink="http://www.w3.org/1999/xlink" xlink:type="simple"><person-group><name name-style="western"><surname>Andrássy</surname><given-names>I</given-names></name></person-group> (<year>1998</year>) <article-title>Once more: the oesophageal gland nuclei in the dorylaimoid nematodes.</article-title><source>Opuscula Zoologica Budapest</source><volume>31</volume>: <fpage>165</fpage>–<lpage>171</lpage>.</mixed-citation></ref><ref id="B12"><mixed-citation xmlns:xlink="http://www.w3.org/1999/xlink" xlink:type="simple"><person-group><name name-style="western"><surname>Loof</surname><given-names>PAA</given-names></name></person-group> (<year>1971</year>) <article-title>Freeliving and plant parasitic nematodes from Spitzbergen, collected by Mr. H. van Rossen.</article-title><source>Mededelingen Landbouwhogeschool Wageningen</source><volume>71</volume>: <fpage>1</fpage>–<lpage>86</lpage>.</mixed-citation></ref><ref id="B24"><mixed-citation xmlns:xlink="http://www.w3.org/1999/xlink" xlink:type="simple"><person-group><name name-style="western"><surname>Thorne</surname><given-names>G</given-names></name></person-group> (<year>1974</year>) <article-title>Nematodes of the Northern Great Plains. Part II. <tp:taxon-name><tp:taxon-name-part taxon-name-part-type="superfamily">Dorylaimoidea</tp:taxon-name-part></tp:taxon-name> in part (<tp:taxon-name><tp:taxon-name-part taxon-name-part-type="phylum">Nemata</tp:taxon-name-part></tp:taxon-name>, <tp:taxon-name><tp:taxon-name-part taxon-name-part-type="class">Adenophorea</tp:taxon-name-part></tp:taxon-name>).</article-title><source>Technical Bulletin Agricultural Experimental Station South Dakota State University, Brookings</source><volume>41</volume>: <fpage>1</fpage>–<lpage>120</lpage>.</mixed-citation></ref><ref id="B26"><mixed-citation xmlns:xlink="http://www.w3.org/1999/xlink" xlink:type="simple"><person-group><name name-style="western"><surname>Vinciguerra</surname><given-names>MT</given-names></name></person-group> (<year>1986</year>) <article-title>New and known species of <italic><tp:taxon-name><tp:taxon-name-part taxon-name-part-type="genus">Tylencholaimus</tp:taxon-name-part></tp:taxon-name></italic> de Man, 1876 (<tp:taxon-name><tp:taxon-name-part taxon-name-part-type="order">Dorylaimida</tp:taxon-name-part></tp:taxon-name>, <tp:taxon-name><tp:taxon-name-part taxon-name-part-type="phylum">Nematoda</tp:taxon-name-part></tp:taxon-name>) from Italian beech forests with a key to the species.</article-title><source>Nematologia Mediterranea</source><volume>14</volume>: <fpage>107</fpage>–<lpage>116</lpage>.</mixed-citation></ref><ref id="B15"><mixed-citation xmlns:xlink="http://www.w3.org/1999/xlink" xlink:type="simple"><person-group><name name-style="western"><surname>Peña-Santiago</surname><given-names>R</given-names></name><name name-style="western"><surname>Coomans</surname><given-names>A</given-names></name></person-group> (<year>1994a</year>) <article-title>Revision of the genus <italic><tp:taxon-name><tp:taxon-name-part taxon-name-part-type="genus">Tylencholaimus</tp:taxon-name-part></tp:taxon-name></italic> de Man, 1876. Didelphic species.</article-title><source>Nematologica</source><volume>40</volume>: <fpage>32</fpage>–<lpage>68</lpage>. <ext-link xlink:type="simple" ext-link-type="doi" xlink:href="10.1163/003525994X00049">https://doi.org/10.1163/003525994X00049</ext-link></mixed-citation></ref><ref id="B11"><mixed-citation xmlns:xlink="http://www.w3.org/1999/xlink" xlink:type="simple"><person-group><name name-style="western"><surname>Loof</surname><given-names>PAA</given-names></name><name name-style="western"><surname>Jairajpuri</surname><given-names>MS</given-names></name></person-group> (<year>1968</year>) <article-title>Taxonomic studies on the genus <italic><tp:taxon-name><tp:taxon-name-part taxon-name-part-type="genus">Tylencholaimus</tp:taxon-name-part></tp:taxon-name></italic> De Man, 1876 (<tp:taxon-name><tp:taxon-name-part taxon-name-part-type="superfamily">Dorylaimoidea</tp:taxon-name-part></tp:taxon-name>) with a key to the species.</article-title><source>Nematologica</source><volume>14</volume>: <fpage>317</fpage>–<lpage>350</lpage>. <ext-link xlink:type="simple" ext-link-type="doi" xlink:href="10.1163/187529268X00011">https://doi.org/10.1163/187529268X00011</ext-link></mixed-citation></ref><ref id="B7"><mixed-citation xmlns:xlink="http://www.w3.org/1999/xlink" xlink:type="simple"><person-group><name name-style="western"><surname>Dhanam</surname><given-names>M</given-names></name><name name-style="western"><surname>Jairajpuri</surname><given-names>MS</given-names></name></person-group> (<year>1999</year>) <article-title>New leptonchid nematodes: One new genus and eleven new species from Malnad Tracts of Karnataka, India.</article-title><source>International Journal of Nematology</source><volume>9</volume>: <fpage>1</fpage>–<lpage>18</lpage>.</mixed-citation></ref><ref id="B4"><mixed-citation xmlns:xlink="http://www.w3.org/1999/xlink" xlink:type="simple"><person-group><name name-style="western"><surname>Ahad</surname><given-names>S</given-names></name><name name-style="western"><surname>Ahamd</surname><given-names>W</given-names></name></person-group> (<year>2016</year>) <article-title>Description of two new and six known species of the genus <italic><tp:taxon-name><tp:taxon-name-part taxon-name-part-type="genus">Tylencholaimus</tp:taxon-name-part></tp:taxon-name></italic> de Man, 1876 (<tp:taxon-name><tp:taxon-name-part taxon-name-part-type="phylum">Nematoda</tp:taxon-name-part></tp:taxon-name>: <tp:taxon-name><tp:taxon-name-part taxon-name-part-type="order">Dorylaimida</tp:taxon-name-part></tp:taxon-name>) with a diagnostic compendium and key to species.</article-title><source>Zootaxa</source><volume>4107</volume>(<issue>4</issue>): <fpage>451</fpage>–<lpage>490</lpage>. <ext-link xlink:type="simple" ext-link-type="doi" xlink:href="10.11646/zootaxa.4107.4.1">https://doi.org/10.11646/zootaxa.4107.4.1</ext-link></mixed-citation></ref><ref id="B13"><mixed-citation xmlns:xlink="http://www.w3.org/1999/xlink" xlink:type="simple"><person-group><name name-style="western"><surname>Li</surname><given-names>YJ</given-names></name><name name-style="western"><surname>Baniyamuddin</surname><given-names>M</given-names></name><name name-style="western"><surname>Ahmad</surname><given-names>W</given-names></name><name name-style="western"><surname>Wu</surname><given-names>JH</given-names></name></person-group> (<year>2008</year>) <article-title>Four new and four known species of <tp:taxon-name><tp:taxon-name-part taxon-name-part-type="superfamily">Tylencholaimoidea</tp:taxon-name-part></tp:taxon-name> (<tp:taxon-name><tp:taxon-name-part taxon-name-part-type="order">Dorylaimida</tp:taxon-name-part></tp:taxon-name>: <tp:taxon-name><tp:taxon-name-part taxon-name-part-type="phylum">Nematoda</tp:taxon-name-part></tp:taxon-name>) from China.</article-title><source>Journal of Natural History</source><volume>42</volume>: <fpage>1991</fpage>–<lpage>2010</lpage>. <ext-link xlink:type="simple" ext-link-type="doi" xlink:href="10.1080/00222930802254722">https://doi.org/10.1080/00222930802254722</ext-link></mixed-citation></ref></ref-list></tp:taxon-treatment>
